# Supplementary material for: Carbon Sequestration, Plant Cover, and Soil Health: Strategies to Mitigate Climate Change
Source: Plants (Basel). 2025 Nov 26;14(23):3610. doi: 10.3390/plants14233610 (PMC12694154; doi:10.3390/plants14233610)
Supplement: Supplementary file 1 [file plants-14-03610-s001.zip]

Archive with 1 entries (1 files):
- plants-3954709-supplementary.pdf
